# Supplementary material for: Pulmonary Valve Replacement in Adults and Adolescents With Congenital Heart Disease: A United Kingdom and Ireland Survey
Source: Interdiscip Cardiovasc Thorac Surg. 2025 Sep 24;40(10):ivaf214. doi: 10.1093/icvts/ivaf214 (PMC12501497; doi:10.1093/icvts/ivaf214)
Supplement: ivaf214_Supplementary_Data [file ivaf214_supplementary_data.zip]

Archive with 1 entries (1 files):
- PVR prosthesis survey supplement.pdf
